# Supplementary material for: Suicidal ideation following self-reported COVID-19-like symptoms or serology-confirmed SARS-CoV-2 infection in France: A propensity score weighted analysis from a cohort study
Source: PLoS Med. 2023 Feb 14;20(2):e1004171. doi: 10.1371/journal.pmed.1004171 (PMC10072374; doi:10.1371/journal.pmed.1004171)
Supplement: S1 Table — (XLSX) [file pmed.1004171.s009.xlsx]

## Sheet: S1 table
Suicidal ideation following self-reported COVID-19 like symptoms or serology-confirmed SARS-CoV-2 infection in France: a propensity score weighted analysis from a cohort study.
Included vs Excluded - before imputation - weighted by study weights
Last update: 01/12/2022
		Included (n = 52 155)	Excluded (n = 32 919)
Suicidal ideations since December 2020				<.001
	No	98.32% [98.18 - 98.46]	89.94% [89.5 - 90.38]
	Yes	1.68% [1.54 - 1.82]	3.7% [3.44 - 3.97]
	Do not wish to answer	.% [. - .]	6.36% [5.99 - 6.72]
Serology-confirmed SARS-CoV2 infection in 2020				0.4217
	No	90.42% [90.08 - 90.75]	90.94% [89.74 - 92.15]
	Yes	9.58% [9.25 - 9.92]	9.06% [7.85 - 10.26]
Self-reported COVID-19 like symptoms in 2020				<.001
	No	86.77% [86.39 - 87.14]	88.38% [87.89 - 88.86]
	Yes	13.23% [12.86 - 13.61]	11.62% [11.14 - 12.11]
Gender				<.001
	Men	46.13% [45.56 - 46.7]	49.7% [48.93 - 50.48]
	Women	53.87% [53.3 - 54.44]	50.3% [49.52 - 51.07]
Age (years)				<.001
	15 - 25	11.25% [10.89 - 11.61]	17.8% [17.23 - 18.37]
	26 - 45	27.8% [27.3 - 28.29]	31.09% [30.38 - 31.79]
	46 - 65	34.93% [34.41 - 35.45]	29.22% [28.56 - 29.88]
	> 65	26.02% [25.46 - 26.58]	21.89% [21.16 - 22.63]
Place of birth				<.001
	Missing	1.47% [1.3 - 1.63]	2.41% [2.13 - 2.68]
	Both participant and parents born in mainland France	80.7% [80.2 - 81.19]	69.29% [68.53 - 70.05]
	Participant or parents born in oversea territories	1.93% [1.78 - 2.08]	4.74% [4.45 - 5.04]
	Participant born in France of parents born abroad	8.49% [8.16 - 8.83]	10.28% [9.81 - 10.75]
	Participant born abroad	7.41% [7.05 - 7.78]	13.27% [12.63 - 13.92]
Highest academic level				<.001
	No diploma	8.23% [7.78 - 8.68]	15.13% [14.42 - 15.84]
	Certificate from junior high at most	13.3% [12.83 - 13.77]	16.11% [15.46 - 16.75]
	Professionnal certificate	19.16% [18.71 - 19.62]	21.63% [21.01 - 22.25]
	Baccalaureat	19.54% [19.11 - 19.98]	20.22% [19.64 - 20.79]
	2 to 4 yrs after bac	25.31% [24.87 - 25.75]	18.37% [17.87 - 18.86]
	At least 5 yrs after bac	14.46% [14.12 - 14.79]	8.55% [8.23 - 8.86]
Employment status before 1st LD				<.001
	Missing	.% [. - .]	0.04% [0 - 0.08]
	Employed	47.99% [47.42 - 48.56]	43.84% [43.09 - 44.6]
	Students	8.76% [8.45 - 9.06]	12.93% [12.46 - 13.39]
	Unemployed	4.62% [4.35 - 4.89]	7.51% [7.07 - 7.94]
	Retired	30.36% [29.79 - 30.92]	23.46% [22.74 - 24.17]
	Other situations	8.27% [7.92 - 8.62]	12.22% [11.65 - 12.8]
	Do not wish to answer	0% [0 - 0.01]	0.01% [0 - 0.02]
Perceived financial situation				<.001
	Missing	0.17% [0.1 - 0.24]	0.39% [0.26 - 0.53]
	Comfortable	16.06% [15.7 - 16.43]	10.36% [9.95 - 10.77]
	Decent	43.19% [42.63 - 43.75]	35.86% [35.14 - 36.58]
	Short	30.94% [30.38 - 31.49]	36.04% [35.29 - 36.8]
	Hard or can not make it without debt	9.44% [9.04 - 9.84]	16.95% [16.31 - 17.59]
	Do not wish to answer	0.2% [0.12 - 0.27]	0.4% [0.26 - 0.54]
Household structure				<.001
	Missing	0.07% [0.03 - 0.11]	0.18% [0.09 - 0.27]
	Single	16.72% [16.22 - 17.21]	18.35% [17.67 - 19.03]
	Couple without children	32.12% [31.59 - 32.65]	23.97% [23.33 - 24.6]
	Couple with children	28.7% [28.22 - 29.19]	25.48% [24.84 - 26.12]
	Single-parent family	7.21% [6.9 - 7.52]	10.62% [10.13 - 11.11]
	Child living at family house	7.86% [7.55 - 8.16]	11.83% [11.36 - 12.3]
	Complex household	7.32% [7.01 - 7.63]	9.58% [9.1 - 10.05]
Household income per consumption units				<.001
	Missing	4.35% [4.05 - 4.64]	5.14% [4.76 - 5.53]
	Less resourceful	13.13% [12.68 - 13.57]	22.89% [22.18 - 23.6]
	Medium-low	16.03% [15.53 - 16.53]	20.73% [20.04 - 21.43]
	Medium	19.1% [18.64 - 19.55]	19.62% [19 - 20.24]
	Medium-high	22.7% [22.26 - 23.15]	17.15% [16.65 - 17.66]
	Wealthiest	24.7% [24.29 - 25.11]	14.46% [14.06 - 14.85]
Enough physical space in usual accommodation				<.001
	Missing	0.36% [0.28 - 0.43]	0.59% [0.44 - 0.73]
	No	93.11% [92.79 - 93.43]	87.26% [86.69 - 87.83]
	Yes	6.54% [6.22 - 6.85]	12.16% [11.6 - 12.71]
Changed accomodation for 1st LD				0.4271
	No	95.03% [94.78 - 95.27]	95.23% [94.92 - 95.54]
	Yes	4.97% [4.73 - 5.21]	4.77% [4.46 - 5.08]
	Do not wish to answer	0% [0 - 0.01]	0% [0 - 0.01]
1LDs accomodation had an exterior				<.001
	Missing	.% [. - .]	0% [0 - 0.01]
	No	8.66% [8.31 - 9.02]	12.83% [12.25 - 13.41]
	Yes	90.38% [90.01 - 90.75]	85.5% [84.89 - 86.11]
	Other situations	0.93% [0.8 - 1.06]	1.6% [1.36 - 1.84]
	Do not wish to answer	0.03% [0.01 - 0.04]	0.06% [0.01 - 0.12]
Usual area of residence				<.001
	Less affected area	65.68% [65.14 - 66.22]	63.6% [62.85 - 64.36]
	Grand-Est	8.69% [8.39 - 8.99]	8.02% [7.6 - 8.45]
	Hauts-de-France	8.35% [8.03 - 8.68]	9.31% [8.86 - 9.76]
	Ile-de-France	17.28% [16.85 - 17.71]	19.06% [18.43 - 19.69]
Urban density (urban units)				<.001
	Oversea territories	1.26% [1.15 - 1.37]	3.58% [3.35 - 3.82]
	Less than 2,000	24.04% [23.56 - 24.52]	20.79% [20.18 - 21.4]
	Between 2,000 and 1,999,999	59.61% [59.05 - 60.17]	58.85% [58.09 - 59.61]
	Paris area	15.09% [14.68 - 15.5]	16.78% [16.17 - 17.38]
Priority neighborhood				<.001
	No	95.69% [95.39 - 95.98]	90.81% [90.26 - 91.36]
	Yes	4.31% [4.02 - 4.61]	9.19% [8.64 - 9.74]
Perceived health status				<.001
	Missing	0.11% [0.06 - 0.17]	0.14% [0.07 - 0.21]
	Well to very well	77.7% [77.16 - 78.23]	75.22% [74.49 - 75.94]
	Quite well	18.67% [18.17 - 19.17]	19.61% [18.95 - 20.26]
	Poor to very poor	3.52% [3.26 - 3.78]	5.02% [4.6 - 5.44]
	Do not wish to answer	.% [. - .]	0.01% [0 - 0.03]
Body Mass Index (kg/m²)				<.001
	Missing	0.99% [0.84 - 1.13]	2.41% [2.11 - 2.71]
	Under 18.5	3.31% [3.12 - 3.51]	4.51% [4.2 - 4.82]
	From 18.5 to under 25	50.48% [49.91 - 51.06]	48.12% [47.34 - 48.89]
	From 25 to under 30	30.49% [29.96 - 31.02]	29.59% [28.88 - 30.3]
	From 30 and over	14.72% [14.29 - 15.16]	15.37% [14.8 - 15.94]
Pre-pandemic somatic chronic condition				<.001
	Missing	0.07% [0.02 - 0.11]	0.1% [0.04 - 0.17]
	No	60.88% [60.3 - 61.45]	64.9% [64.14 - 65.66]
	Yes	39.05% [38.48 - 39.63]	34.99% [34.23 - 35.75]
	Do not wish to answer	0% [0 - 0.01]	0.01% [0 - 0.02]
Pre-pandemic mental health disorder				<.001
	Missing	0.05% [0.01 - 0.09]	0.1% [0.03 - 0.16]
	No	88.94% [88.56 - 89.33]	86.91% [86.38 - 87.43]
	Yes	11% [10.62 - 11.38]	12.99% [12.47 - 13.51]
	Do not wish to answer	0% [0 - 0.01]	0.01% [0 - 0.01]
Tobacco use				<.001
	Missing	0.27% [0.19 - 0.36]	0.57% [0.42 - 0.72]
	Never	48.66% [48.08 - 49.23]	51.77% [51 - 52.54]
	Past only	32.15% [31.63 - 32.68]	23.94% [23.32 - 24.57]
	Current	18.86% [18.39 - 19.32]	23.66% [22.99 - 24.33]
	Do not wish to answer	0.06% [0.03 - 0.09]	0.05% [0.03 - 0.08]
Alcohol use				<.001
	Missing	0.27% [0.19 - 0.35]	0.58% [0.43 - 0.73]
	Never	29.3% [28.75 - 29.86]	41.63% [40.84 - 42.41]
	Rare	13.56% [13.16 - 13.96]	14.69% [14.14 - 15.25]
	Occasional	23.3% [22.84 - 23.77]	19.47% [18.9 - 20.05]
	Often	23.04% [22.59 - 23.48]	15.62% [15.13 - 16.11]
	Daily	10.52% [10.17 - 10.87]	7.97% [7.57 - 8.37]
	Do not wish to answer	0% [0 - 0.01]	0.04% [0.01 - 0.07]
Quartile of hospitalization rates in 1st LD department				0.0006
	Missing	4.86% [4.62 - 5.09]	4.57% [4.28 - 4.87]
	Lowest	23.25% [22.76 - 23.73]	22.99% [22.35 - 23.63]
	Medium-low	24.75% [24.25 - 25.25]	23.34% [22.7 - 23.99]
	Medium-High	22.47% [21.98 - 22.95]	23.15% [22.5 - 23.8]
	Highest	24.68% [24.19 - 25.17]	25.94% [25.24 - 26.64]
weighted % [95% Confidence interval]
Chi² tests
Corresponding numerators and denominators can be found in S2 Table
As the presented % are weighted by study weight, they do not reflect division of numerator by denominator
