# Supplementary material for: Suicidal ideation following self-reported COVID-19-like symptoms or serology-confirmed SARS-CoV-2 infection in France: A propensity score weighted analysis from a cohort study
Source: PLoS Med. 2023 Feb 14;20(2):e1004171. doi: 10.1371/journal.pmed.1004171 (PMC10072374; doi:10.1371/journal.pmed.1004171)
Supplement: S2 Table — (XLSX) [file pmed.1004171.s010.xlsx]

## Sheet: S2 table
Suicidal ideation following self-reported COVID-19 like symptoms or serology-confirmed SARS-CoV-2 infection in France: a propensity score weighted analysis from a cohort study.
Included vs Excluded - before imputation - numerators and denominators for the descriptive statistics presented in S1 table
Last update: 01/12/2022
		Included (n = 52 155)	Excluded (n = 32 919)
Suicidal ideations since December 2020
	No	51292	29085
	Yes	863	1454
	Do not wish to answer	0	2380
Serology-confirmed SARS-CoV2 infection in 2020
	No	47057	3781
	Yes	5098	362
Self-reported COVID-19 like symptoms in 2020
	No	45097	26949
	Yes	7058	3848
Gender
	Men	22498	15110
	Women	29657	17809
Age (years)
	15 - 25	5049	5340
	26 - 45	14349	9819
	46 - 65	21580	11937
	> 65	11177	5823
Place of birth
	Missing	565	559
	Both participant and parents born in mainland France	43874	24920
	Participant or parents born in oversea territories	1030	1743
	Participant born in France of parents born abroad	4050	3099
	Participant born abroad	2636	2598
Highest academic level
	No diploma	1929	2374
	Certificate from junior high at most	4529	3822
	Professionnal certificate	9135	6790
	Baccalaureat	10274	7146
	2 to 4 yrs after bac	16334	8384
	At least 5 yrs after bac	9954	4403
Employment status before 1st LD
	Missing	0	5
	Employed	28200	16489
	Students	4183	4285
	Unemployed	1896	1948
	Retired	14228	7014
	Other situations	3646	3176
	Do not wish to answer	2	2
Perceived financial situation
	Missing	35	53
	Comfortable	10533	4579
	Decent	24438	13414
	Short	13613	10709
	Hard or can not make it without debt	3485	4114
	Do not wish to answer	51	50
Household structure
	Missing	23	27
	Single	6854	4798
	Couple without children	17305	8792
	Couple with children	17386	9752
	Single-parent family	3454	3132
	Child living at family house	3609	3695
	Complex household	3524	2723
Household income per consumption units
	Missing	1198	1043
	Less resourceful	5317	5768
	Medium-low	5586	4849
	Medium	8723	5977
	Medium-high	13263	7230
	Wealthiest	18068	8052
Enough physical space in usual accommodation
	Missing	147	147
	No	49359	29888
	Yes	2649	2884
Changed accomodation for 1st LD
	No	49653	31257
	Yes	2500	1661
	Do not wish to answer	2	1
1LDs accomodation had an exterior
	Missing	0	1
	No	3557	3139
	Yes	48211	29372
	Other situations	373	393
	Do not wish to answer	14	14
Usual area of residence
	Less affected area	33857	21218
	Grand-Est	5210	2885
	Hauts-de-France	4618	3222
	Ile-de-France	8470	5594
Urban density (urban units)
	Oversea territories	874	1584
	Less than 2,000	13161	7654
	Between 2,000 and 1,999,999	30713	18837
	Paris area	7407	4844
Priority neighborhood
	No	50820	31217
	Yes	1335	1702
Perceived health status
	Missing	45	42
	Well to very well	42636	25905
	Quite well	8194	5752
	Poor to very poor	1280	1217
	Do not wish to answer	0	3
Body Mass Index (kg/m²)
	Missing	342	496
	Under 18.5	1716	1455
	From 18.5 to under 25	27364	16452
	From 25 to under 30	15781	9679
	From 30 and over	6952	4837
Pre-pandemic somatic chronic condition
	Missing	22	22
	No	32924	21948
	Yes	19207	10946
	Do not wish to answer	2	3
Pre-pandemic mental health disorder
	Missing	18	19
	No	46814	28518
	Yes	5321	4380
	Do not wish to answer	2	2
Tobacco use
	Missing	67	98
	Never	25324	16689
	Past only	18032	9119
	Current	8709	6993
	Do not wish to answer	23	20
Alcohol use
	Missing	66	101
	Never	12923	11488
	Rare	6787	4668
	Occasional	12974	7313
	Often	13717	6451
	Daily	5687	2888
	Do not wish to answer	1	10
Quartile of hospitalization rates in 1st LD department
	Missing	2454	1599
	Lowest	12090	8021
	Medium-low	12607	7587
	Medium-High	11956	7687
	Highest	13048	8025
Number of participants
