# Supplementary material for: Suicidal ideation following self-reported COVID-19-like symptoms or serology-confirmed SARS-CoV-2 infection in France: A propensity score weighted analysis from a cohort study
Source: PLoS Med. 2023 Feb 14;20(2):e1004171. doi: 10.1371/journal.pmed.1004171 (PMC10072374; doi:10.1371/journal.pmed.1004171)
Supplement: S3 Table — (XLSX) [file pmed.1004171.s011.xlsx]

## Sheet: S3 table
Suicidal ideation following self-reported COVID-19 like symptoms or serology-confirmed SARS-CoV-2 infection in France: a propensity score weighted analysis from a cohort study.
Numerators and denominators of descriptive statistics presented in table 1, in each imputed data set
Last updated: 1/12/2022
		Imputed data set 1		Imputed data set 2		Imputed data set 3		Imputed data set 4		Imputed data set 5
		Suicidal ideation since December 2020		Suicidal ideation since December 2020		Suicidal ideation since December 2020		Suicidal ideation since December 2020		Suicidal ideation since December 2020
		No (51,188)	Yes (863)	No (51,187)	Yes (863)	No (51,188)	Yes (863)	No (51,188)	Yes (863)	No (51,188)	Yes (863)
Serology-confirmed SARS-CoV2 infection in 2020
	No	46180	780	46179	780	46180	780	46180	780	46180	780
	Yes	5008	83	5008	83	5008	83	5008	83	5008	83
Self-reported COVID-19 like symptoms in 2020
	No	44343	665	44342	665	44343	665	44343	665	44343	665
	Yes	6845	198	6845	198	6845	198	6845	198	6845	198
Gender
	Men	22096	357	22096	357	22096	357	22096	357	22096	357
	Women	29092	506	29091	506	29092	506	29092	506	29092	506
Age (years)
	15 - 25	4865	174	4865	174	4865	174	4865	174	4865	174
	26 - 45	14055	278	14055	278	14055	278	14055	278	14055	278
	46 - 65	21212	319	21211	319	21212	319	21212	319	21212	319
	> 65	11056	92	11056	92	11056	92	11056	92	11056	92
Place of birth
	Both participant and parents born in mainland France	43559	728	43564	728	43572	727	43586	728	43565	729
	Participant or parents born in oversea territories	1022	17	1023	17	1025	18	1017	18	1016	17
	Participant born in France of parents born abroad	4012	80	4003	80	3997	79	3998	79	4016	79
	Participant born abroad	2595	38	2597	38	2594	39	2587	38	2591	38
Highest educational attainment
	None	1894	25	1894	25	1894	25	1894	25	1894	25
	Lower secondary school certificate	4431	85	4431	85	4431	85	4431	85	4431	85
	Professional certificate	9001	104	9001	104	9001	104	9001	104	9001	104
	Baccalauréat (higher secondary school certificate)	10072	183	10072	183	10072	183	10072	183	10072	183
	Bachelor degree or equivalent	16029	280	16029	280	16029	280	16029	280	16029	280
	Master degree or more	9761	186	9760	186	9761	186	9761	186	9761	186
Occupational grade
	Employed	27687	470	27686	470	27687	470	27687	470	27687	470
	Students	4016	158	4016	158	4016	158	4016	158	4016	158
	Unemployed	1858	35	1858	35	1858	35	1858	35	1858	35
	Retired	14073	121	14073	121	14073	121	14073	121	14073	121
	Other including housemakers	3554	79	3554	79	3554	79	3554	79	3554	79
Perceived financial situation
	Comfortable	10383	153	10386	152	10385	152	10384	153	10383	153
	Decent	24083	344	24084	345	24085	345	24087	344	24089	344
	Short	13342	260	13341	260	13342	260	13342	260	13340	260
	Difficult or unbearable without taking loans	3380	106	3373	106	3376	106	3375	106	3376	106
Household structure
	Single	6718	131	6718	131	6718	132	6717	131	6718	132
	Couple without children	17074	187	17073	187	17072	187	17076	188	17076	188
	Couple with children	17103	265	17104	265	17104	264	17101	264	17101	264
	Single-parent	3370	77	3370	77	3369	76	3370	76	3370	76
	Participant living with parents	3496	107	3494	107	3497	107	3496	108	3495	107
	Complex household	3427	96	3428	96	3428	97	3428	96	3428	96
Household income per consumption units
	Less resourceful	5333	146	5331	144	5326	143	5321	141	5330	145
	Medium-low	5592	115	5602	113	5601	116	5607	114	5610	112
	Medium	8784	134	8775	135	8767	138	8790	141	8767	138
	Medium-high	13337	206	13323	204	13367	202	13312	202	13333	204
	Wealthiest	18142	262	18156	267	18127	264	18158	265	18148	264
Enough physical space in usual accommodation
	No	48575	799	48580	798	48572	799	48569	799	48569	799
	Yes	2613	64	2607	65	2616	64	2619	64	2619	64
Residence not in usual housing during the first lockdown
	No	48770	786	48769	786	48770	786	48770	786	48770	786
	Yes	2418	77	2418	77	2418	77	2418	77	2418	77
Access to a private garden during the first lockdown
	No	3462	90	3462	90	3462	90	3462	90	3462	90
	Yes	47363	766	47362	766	47363	766	47363	766	47363	766
	Other situations	363	7	363	7	363	7	363	7	363	7
Usual living area
	Less affected area	33242	543	33241	543	33242	543	33242	543	33242	543
	Grand-Est	5138	64	5138	64	5138	64	5138	64	5138	64
	Hauts-de-France	4519	90	4519	90	4519	90	4519	90	4519	90
	Ile-de-France	8289	166	8289	166	8289	166	8289	166	8289	166
Urban density of living area (urban units)
	Oversea territories	856	16	856	16	856	16	856	16	856	16
	Less than 2,000	12938	202	12938	202	12938	202	12938	202	12938	202
	Between 2,000 and 1,999,999	30152	494	30151	494	30152	494	30152	494	30152	494
	Paris area	7242	151	7242	151	7242	151	7242	151	7242	151
Usual residence in deprived neighborhood
	No	49885	836	49884	836	49885	836	49885	836	49885	836
	Yes	1303	27	1303	27	1303	27	1303	27	1303	27
Perceived general health status
	Good to very good	41940	655	41939	655	41937	655	41937	655	41939	655
	Quite good	8015	167	8016	167	8016	167	8020	167	8015	167
	Poor to very poor	1233	41	1232	41	1235	41	1231	41	1234	41
Body Mass Index (kg/m²)
	Under 18.5	1688	52	1685	52	1691	53	1687	52	1680	52
	From 18.5 to under 25	26981	457	26977	456	26981	456	26973	457	26996	457
	From 25 to under 30	15647	225	15650	226	15636	226	15658	224	15640	225
	From 30 and over	6872	129	6875	129	6880	128	6870	130	6872	129
Pre pandemic somatic condition
	None	32352	520	32352	520	32352	520	32352	520	32352	520
	At least one	18836	343	18836	343	18836	343	18836	343	18836	343
Pre pandemic mental health disorder
	None	46174	567	46173	567	46174	567	46174	567	46174	567
	At least one	5014	296	5014	296	5014	296	5014	296	5014	296
Tobacco use
	Never	24954	361	24951	359	24948	360	24948	362	24948	359
	Past only	17731	302	17724	302	17733	303	17732	301	17730	301
	Current	8503	200	8512	202	8507	200	8508	200	8510	203
Alcohol use
	Never	12691	225	12688	225	12695	225	12688	225	12685	226
	Rare	6672	107	6676	107	6668	108	6671	108	6671	107
	Occasional	12770	190	12766	190	12765	189	12767	189	12776	189
	Often	13484	229	13485	229	13487	229	13486	229	13481	229
	Daily	5571	112	5572	112	5573	112	5576	112	5575	112
Hospitalization rates in place of residence during the 1st lockdown
	Lowest	12050	195	12064	197	11945	191	12268	203	12045	193
	Medium-low	13888	249	13538	235	14042	254	13633	240	13809	244
	Medium-High	11895	188	12243	201	12062	198	11898	191	11941	197
	Highest	13355	231	13342	230	13139	220	13389	229	13393	229
Nmber of participants
