# Supplementary material for: Suicidal ideation following self-reported COVID-19-like symptoms or serology-confirmed SARS-CoV-2 infection in France: A propensity score weighted analysis from a cohort study
Source: PLoS Med. 2023 Feb 14;20(2):e1004171. doi: 10.1371/journal.pmed.1004171 (PMC10072374; doi:10.1371/journal.pmed.1004171)
Supplement: S4 Table — (XLSX) [file pmed.1004171.s012.xlsx]

## Sheet: S4 table
Suicidal ideation following self-reported COVID-19 like symptoms or serology-confirmed SARS-CoV-2 infection in France: a propensity score weighted analysis from a cohort study.
Numerators and denominators of covariates according to the COVID-19 symptoms variable in each imputed data set
Last updated: 1/12/2022
		Imputed data set 1		Imputed data set 2		Imputed data set 3		Imputed data set 4		Imputed data set 5
		self-reported COVID-19 like symptoms		self-reported COVID-19 like symptoms		self-reported COVID-19 like symptoms		self-reported COVID-19 like symptoms		self-reported COVID-19 like symptoms
		No (45,008)	Yes (7,043)	No (45,007)	Yes (7,043)	No (45,008)	Yes (7,043)	No (45,008)	Yes (7,043)	No (45,008)	Yes (7,043)
Serology-confirmed SARS-CoV2 infection in 2020
	No	42139	4821	42138	4821	42139	4821	42139	4821	42139	4821
	Yes	2869	2222	2869	2222	2869	2222	2869	2222	2869	2222
Gender
	Men	19730	2723	19730	2723	19730	2723	19730	2723	19730	2723
	Women	25278	4320	25277	4320	25278	4320	25278	4320	25278	4320
Age (years)
	15 - 25	4118	921	4118	921	4118	921	4118	921	4118	921
	26 - 45	11823	2510	11823	2510	11823	2510	11823	2510	11823	2510
	46 - 65	18678	2853	18677	2853	18678	2853	18678	2853	18678	2853
	> 65	10389	759	10389	759	10389	759	10389	759	10389	759
Place of birth
	Both participant and parents born in mainland France	38435	5852	38435	5857	38439	5860	38456	5858	38440	5854
	Participant or parents born in oversea territories	903	136	904	136	907	136	899	136	898	135
	Participant born in France of parents born abroad	3453	639	3445	638	3440	636	3453	638	3453	642
	Participant born abroad	2217	416	2223	412	2222	411	2214	411	2217	412
Highest educational attainment
	None	1707	212	1707	212	1707	212	1707	212	1707	212
	Lower secondary school certificate	4029	487	4029	487	4029	487	4029	487	4029	487
	Professional certificate	8141	964	8141	964	8141	964	8141	964	8141	964
	Baccalauréat (higher secondary school certificate)	8817	1438	8817	1438	8817	1438	8817	1438	8817	1438
	Bachelor degree or equivalent	13947	2362	13947	2362	13947	2362	13947	2362	13947	2362
	Master degree or more	8367	1580	8366	1580	8367	1580	8367	1580	8367	1580
Occupational grade
	Employed	23785	4372	23784	4372	23785	4372	23785	4372	23785	4372
	Students	3392	782	3392	782	3392	782	3392	782	3392	782
	Unemployed	1583	310	1583	310	1583	310	1583	310	1583	310
	Retired	13152	1042	13152	1042	13152	1042	13152	1042	13152	1042
	Other including housemakers	3096	537	3096	537	3096	537	3096	537	3096	537
Perceived financial situation
	Comfortable	9192	1344	9196	1342	9194	1343	9193	1344	9193	1343
	Decent	21348	3079	21350	3082	21348	3082	21350	3081	21351	3082
	Short	11649	1953	11649	1952	11651	1951	11651	1951	11649	1951
	Difficult or unbearable without taking loans	2819	667	2812	667	2815	667	2814	667	2815	667
Household structure
	Single	5942	907	5942	907	5943	907	5941	907	5943	907
	Couple without children	15557	1704	15556	1704	15555	1704	15560	1704	15559	1705
	Couple with children	14700	2668	14702	2667	14701	2667	14698	2667	14698	2667
	Single-parent	2861	586	2860	587	2859	586	2860	586	2860	586
	Participant living with parents	2984	619	2982	619	2984	620	2985	619	2983	619
	Complex household	2964	559	2965	559	2966	559	2964	560	2965	559
Household income per consumption units
	Less resourceful	4626	853	4613	862	4612	857	4604	858	4622	853
	Medium-low	4867	840	4876	839	4876	841	4882	839	4879	840
	Medium	7717	1201	7716	1194	7709	1196	7739	1192	7703	1202
	Medium-high	11753	1790	11737	1790	11774	1795	11725	1789	11745	1792
	Wealthiest	16045	2359	16065	2358	16037	2357	16058	2365	16059	2353
Enough physical space in usual accommodation
	No	42868	6506	42871	6507	42865	6506	42862	6506	42865	6503
	Yes	2140	537	2136	536	2143	537	2146	537	2143	540
Residence not in usual housing during the first lockdown
	No	42950	6606	42949	6606	42950	6606	42950	6606	42950	6606
	Yes	2058	437	2058	437	2058	437	2058	437	2058	437
Access to a private garden during the first lockdown
	No	2964	588	2964	588	2964	588	2964	588	2964	588
	Yes	41720	6409	41719	6409	41720	6409	41720	6409	41720	6409
	Other situations	324	46	324	46	324	46	324	46	324	46
Usual living area
	Less affected area	29762	4023	29761	4023	29762	4023	29762	4023	29762	4023
	Grand-Est	4388	814	4388	814	4388	814	4388	814	4388	814
	Hauts-de-France	3920	689	3920	689	3920	689	3920	689	3920	689
	Ile-de-France	6938	1517	6938	1517	6938	1517	6938	1517	6938	1517
Urban density of living area (urban units)
	Oversea territories	768	104	768	104	768	104	768	104	768	104
	Less than 2,000	11569	1571	11569	1571	11569	1571	11569	1571	11569	1571
	Between 2,000 and 1,999,999	26601	4045	26600	4045	26601	4045	26601	4045	26601	4045
	Paris area	6070	1323	6070	1323	6070	1323	6070	1323	6070	1323
Usual residence in deprived neighborhood
	No	43892	6829	43891	6829	43892	6829	43892	6829	43892	6829
	Yes	1116	214	1116	214	1116	214	1116	214	1116	214
Perceived general health status
	Good to very good	37009	5586	37008	5586	37007	5585	37006	5586	37008	5586
	Quite good	6975	1207	6977	1206	6976	1207	6980	1207	6975	1207
	Poor to very poor	1024	250	1022	251	1025	251	1022	250	1025	250
Body Mass Index (kg/m²)
	Under 18.5	1451	289	1448	289	1456	288	1452	287	1446	286
	From 18.5 to under 25	23643	3795	23639	3794	23635	3802	23636	3794	23652	3801
	From 25 to under 30	13847	2025	13851	2025	13838	2024	13853	2029	13841	2024
	From 30 and over	6067	934	6069	935	6079	929	6067	933	6069	932
Pre pandemic somatic condition
	None	28401	4471	28401	4471	28401	4471	28401	4471	28401	4471
	At least one	16607	2572	16606	2572	16607	2572	16607	2572	16607	2572
Pre pandemic mental health disorder
	None	40684	6057	40683	6057	40684	6057	40684	6057	40684	6057
	At least one	4324	986	4324	986	4324	986	4324	986	4324	986
Tobacco use
	Never	22011	3304	22006	3304	22002	3306	22003	3307	22002	3305
	Past only	15657	2376	15652	2374	15661	2375	15659	2374	15658	2373
	Current	7340	1363	7349	1365	7345	1362	7346	1362	7348	1365
Alcohol use
	Never	11085	1831	11082	1831	11086	1834	11082	1831	11078	1833
	Rare	52839	940	5843	940	5838	938	5839	940	5840	938
	Occasional	11224	1736	11220	1736	11220	1734	11222	1734	11227	1738
	Often	11813	1900	11814	1900	11815	1901	11814	1901	11812	1898
	Daily	5047	636	5048	636	5049	636	5051	637	5051	636
Hospitalization rates in place of residence during the 1st lockdown
	Lowest	10941	1304	10948	1313	10842	1294	11120	1351	10932	1306
	Medium-low	12394	1743	12104	1669	12542	1754	12193	1680	12335	1718
	Medium-High	10431	1652	10726	1718	10559	1701	10429	1660	10471	1667
	Highest	11242	2344	11229	2343	11065	2294	11266	2352	11270	2352
Number of participants
