# Supplementary material for: Suicidal ideation following self-reported COVID-19-like symptoms or serology-confirmed SARS-CoV-2 infection in France: A propensity score weighted analysis from a cohort study
Source: PLoS Med. 2023 Feb 14;20(2):e1004171. doi: 10.1371/journal.pmed.1004171 (PMC10072374; doi:10.1371/journal.pmed.1004171)
Supplement: S5 Table — (XLSX) [file pmed.1004171.s013.xlsx]

## Sheet: S5 table
Suicidal ideation following self-reported COVID-19 like symptoms or serology-confirmed SARS-CoV-2 infection in France: a propensity score weighted analysis from a cohort study.
Numerators and denominators of covariates according to the SARS-CoV2 variable in each imputed data set
Last updated: 1/12/2022
		Imputed data set 1		Imputed data set 2		Imputed data set 3		Imputed data set 4		Imputed data set 5
		Serology-confirmed SARS-CoV-2 infection		Serology-confirmed SARS-CoV-2 infection		Serology-confirmed SARS-CoV-2 infection		Serology-confirmed SARS-CoV-2 infection		Serology-confirmed SARS-CoV-2 infection
		No (46,960)	Yes (5,091)	No (46,959)	Yes (5,091)	No (46,960)	Yes (5,091)	No (46,960)	Yes (5,091)	No (46,960)	Yes (5,091)
Self-reported COVID-19 like symptoms in 2020
	No	42139	2869	42138	2869	42139	2869	42139	2869	42139	2869
	Yes	4821	2222	4821	2222	4821	2222	4821	2222	4821	2222
Gender
	Men	20340	2113	20340	2113	20340	2113	20340	2113	20340	2113
	Women	26620	2978	26619	2978	26620	2978	26620	2978	26620	2978
Age (years)
	15 - 25	4381	658	4381	658	4381	658	4381	658	4381	658
	26 - 45	12630	1703	12630	1703	12630	1703	12630	1703	12630	1703
	46 - 65	19559	1972	19558	1972	19559	1972	19559	1972	19559	1972
	> 65	10390	758	10390	758	10390	758	10390	758	10390	758
Place of birth
	Both participant and parents born in mainland France	40187	4100	40190	4102	40198	4101	40215	4099	40195	4099
	Participant or parents born in oversea territories	897	142	900	140	902	141	8954	141	893	140
	Participant born in France of parents born abroad	3582	510	3572	511	3567	509	3566	511	3582	513
	Participant born abroad	2294	339	2297	338	2293	340	2285	340	2290	339
Highest educational attainment
	None	1740	179	1740	179	1740	179	1740	179	1740	179
	Lower secondary school certificate	4138	378	4138	378	4138	378	4138	378	4138	378
	Professional certificate	8383	722	8383	722	8383	722	8383	722	8383	722
	Baccalauréat (higher secondary school certificate)	9233	1022	9233	1022	9233	1022	9233	1022	9233	1022
	Bachelor degree or equivalent	14632	1677	14632	1677	14632	1677	14632	1677	14632	1677
	Master degree or more	8834	1113	8833	1113	8834	1113	8834	1113	8834	1113
Occupational grade
	Employed	25098	3059	25097	3059	25098	3059	25098	3059	25098	3059
	Students	3612	562	3612	562	3612	562	3612	562	3612	562
	Unemployed	1720	173	1720	173	1720	173	1720	173	1720	173
	Retired	13248	946	13248	946	13248	946	13248	946	13248	946
	Other including housemakers	3282	351	3282	351	3282	351	3282	351	3282	351
Perceived financial situation
	Comfortable	9459	1077	9462	1076	9461	1076	9459	1078	9460	1076
	Decent	22039	2388	22043	2389	22041	2389	22044	2387	22044	2389
	Short	12347	1255	12346	1255	12347	1255	12347	1255	12345	1255
	Difficult or unbearable without taking loans	3115	371	3108	371	3111	371	3110	371	3111	371
Household structure
	Single	6297	552	6297	552	6298	552	6296	552	6298	552
	Couple without children	15930	1331	15929	1331	15928	1331	15933	1331	15932	1332
	Couple with children	15411	1957	15412	1957	15411	1957	15408	1957	15409	1956
	Single-parent	3080	367	3080	367	3078	367	3079	367	3079	367
	Participant living with parents	3136	467	3134	467	3137	467	3137	467	3135	467
	Complex household	3106	417	3107	417	3108	417	3107	417	3107	417
Household income per consumption units
	Less resourceful	4916	563	4907	568	4904	565	4903	559	4916	559
	Medium-low	5175	532	5186	529	5185	532	5192	529	5189	533
	Medium	8073	845	8067	843	8061	844	8082	849	8062	843
	Medium-high	12183	1360	12168	1359	12211	1358	12155	1359	12179	1358
	Wealthiest	16613	1791	16631	1792	16599	1792	16628	1795	16614	1798
Enough physical space in usual accommodation
	No	44666	4708	44671	4707	44665	4706	44662	4706	44661	4707
	Yes	2294	383	2288	384	2295	385	2298	385	2299	384
Residence not in usual housing during the first lockdown
	No	44787	4769	44786	4769	44787	4769	44787	4769	44787	4769
	Yes	2173	322	2173	322	2173	322	2173	322	2173	322
Access to a private garden during the first lockdown
	No	3136	416	3136	416	3136	416	3136	416	3136	416
	Yes	43491	4638	43490	4638	43491	4638	43491	4638	43491	4638
	Other situations	333	37	333	37	333	37	333	37	333	37
Usual living area
	Less affected area	30986	2799	30985	2799	30986	2799	30986	2799	30986	2799
	Grand-Est	4574	628	4574	628	4574	628	4574	628	4574	628
	Hauts-de-France	4101	508	4101	508	4101	508	4101	508	4101	508
	Ile-de-France	7299	1156	7299	1156	7299	1156	7299	1156	7299	1156
Urban density of living area (urban units)
	Oversea territories	769	103	769	103	769	103	769	103	769	103
	Less than 2,000	12020	1120	12020	1120	12020	1120	12020	1120	12020	1120
	Between 2,000 and 1,999,999	27814	2832	27813	2832	27814	2832	27814	2832	27814	2832
	Paris area	6357	1036	6357	1036	6357	1036	6357	1036	6357	1036
Usual residence in deprived neighborhood
	No	45820	4901	45819	4901	45820	4901	45820	4901	45820	4901
	Yes	1140	190	1140	190	1140	190	1140	190	1140	190
Perceived general health status
	Good to very good	38238	4357	38236	4358	38234	4358	38234	4358	38236	4358
	Quite good	7543	639	7545	638	7545	638	7549	638	7544	638
	Poor to very poor	1179	95	1178	95	1181	95	1177	95	1180	95
Body Mass Index (kg/m²)
	Under 18.5	1552	188	1549	188	1554	190	1551	188	1545	187
	From 18.5 to under 25	24659	2779	24660	2773	26661	2776	24655	2775	24675	2778
	From 25 to under 30	14406	1466	14403	1473	14395	1467	14411	1471	14395	1470
	From 30 and over	6343	658	6347	657	6350	658	6343	657	6345	656
Pre pandemic somatic condition
	None	29389	3483	29389	3483	29389	3483	29389	3483	29389	3483
	At least one	17571	1608	17750	1608	17571	1608	17571	1608	17571	1608
Pre pandemic mental health disorder
	None	42102	4639	42101	4639	42102	4639	42102	4639	42102	4639
	At least one	4858	452	4858	452	4858	452	4858	452	4858	452
Tobacco use
	Never	22467	2848	22462	2848	22459	2849	22462	2848	22460	2847
	Past only	16349	1684	16343	1683	16352	1684	16348	1685	16346	1685
	Current	8144	559	8154	560	8149	558	8150	558	8154	559
Alcohol use
	Never	11562	1354	11561	1352	11565	1355	11561	1352	11558	1353
	Rare	6051	728	6055	728	6048	728	6051	728	6050	728
	Occasional	11711	1249	11705	1251	11705	1249	11706	1250	11713	1252
	Often	12387	1326	12387	1327	12391	1325	12387	1328	12385	1325
	Daily	5249	434	5251	433	5251	434	5255	433	5254	433
Hospitalization rates in place of residence during the 1st lockdown
	Lowest	11384	861	11397	864	11287	849	11584	887	11381	857
	Medium-low	12952	1185	12635	1138	13094	1202	12722	1151	12870	1183
	Medium-High	10819	1264	11133	1311	10954	1306	10814	1275	10870	1268
	Highest	11805	1781	11794	1778	11625	1734	11840	1778	11839	1783
Number of participants
