# Supplementary material for: Suicidal ideation following self-reported COVID-19-like symptoms or serology-confirmed SARS-CoV-2 infection in France: A propensity score weighted analysis from a cohort study
Source: PLoS Med. 2023 Feb 14;20(2):e1004171. doi: 10.1371/journal.pmed.1004171 (PMC10072374; doi:10.1371/journal.pmed.1004171)
Supplement: S6 Table — (XLSX) [file pmed.1004171.s014.xlsx]

## Sheet: S6 table
Suicidal ideation following self-reported COVID-19 like symptoms or serology-confirmed SARS-CoV-2 infection in France: a propensity score weighted analysis from a cohort study.
Last updated: 1/12/2022
Covariate name in missing imputation SAS code	Covariate definition
t1_typq	Questionnaire type at first data collection time point (CATI/CAWI)
age_insee	Age according to INSEE
sexe	You are… (a man/a woman + do not wish to answer)
dipln	What degree(s) do you have? (List of 13 possibilities)
t1_a7n	During lockdown did you live most of the time in your usual accommodation (main residence)? (yes/no + do not wish to answer)
t1_a12n	Is this lockdown accommodation: (in an apartment without balcony, terrace or collective garden/in an apartment with a balcony or terrace/in an apartment with a collective garden/in a house with no yard or garden/in a house with a yard or garden/in a dwelling of fortune/other + do not wish to answer)
t1_c2n	What was your main occupation before the lockdown began? (Employment (salaried or self-employed, including helping someone with their job)/Apprenticeship under contract or paid internship/Studies (pupil, student) or unpaid internship/Unemployment (registered or not at the Pôle Emploi)/Retirement or early retirement (former employee or former self-employed)/Housewife or man/Other situation + do no…
denspop_cdp	Urban density based on data from INSEE
qpv_insee	Usual accommodation in a deprived neighborhood according to INSEE
t1_ind_poids	Index of answer to weight (had answered/do not know/do not wish to answer)
t1_ind_taille	Index of answer to height (had answered/do not know/do not wish to answer)
t1_b7n	Have you been limited, for at least 6 months, because of a health problem, in the activities people usually do? (yes, strongly limited/yes, limited but not strongly/no/do not wish to answer)
t1_b6n	Do you have an illness or health problem that is chronic or long-lasting? (yes/no/do not wish to answer)
typfam	Household structure according to INSEE
t1_c19n	Financially in your household would you rather say that today… (You are comfortable/It's okay/It's tight, you have to be careful/You can hardly do it/You can't do it without going into debt (or using consumer credit) + do not wish to answer)
t1_b5n	How is your general health? (Very good/Good/Pretty good/Bad/Very bad + do not wish to answer)
t1_i4n	Do you currently drink alcoholic beverages i.e. wine, beer, hard liquor or other alcohols such as cider, port, champagne? (every day/four to six times of week/two to three times a week/once a week/once a week or more but no further detail/once a month or more/less than that/never + do not wish to answer)
t1_i2n	Do you currently smoke tobacco (cigarettes, cigars, cigarillos, pipe, hookah or shisha), even if only from time to time (apart from electronic cigarettes)? (currently smoking/past daily smoker for six months or more/past daily smoker for less than 6 months/pas occasional smoker/smoked only once or twice to try/never smoked + do not wish to answer)
t1_logdens	number of room in accommodation during lockdown (excluding bathroom and kitchen) / number of people living in this accommodation
t1_poids	weight in kilograms
t1_taille	Height in centimeters
ori5cl	Origins based on participants answer (majority population/born in oversea territories or from parents born in oversea territories/ born in mainland France from parents born outside of France/born outside of France)
lieunais	Origins according to INSEE(French/French from oversea department/French from oversea communes/Unavailable/Strangers)
t1_deptconf	French department of accommodation during the first lockdown
