# Supplementary material for: Suicidal ideation following self-reported COVID-19-like symptoms or serology-confirmed SARS-CoV-2 infection in France: A propensity score weighted analysis from a cohort study
Source: PLoS Med. 2023 Feb 14;20(2):e1004171. doi: 10.1371/journal.pmed.1004171 (PMC10072374; doi:10.1371/journal.pmed.1004171)
Supplement: S7 Table — (XLSX) [file pmed.1004171.s015.xlsx]

## Sheet: S7 Table
COVID-19 symptoms, SARS-CoV-2 infection and suicidal ideation in a French cohort: parameters of the propensity score balance
	COVID-19 like symptoms
	Unweighted					After inverse probability weighting					After weighted on the treated
	Imputed dataset 1	Imputed dataset 2	Imputed dataset 3	Imputed dataset 4	Imputed dataset 5	Imputed dataset 1	Imputed dataset 2	Imputed dataset 3	Imputed dataset 4	Imputed dataset 5	Imputed dataset 1	Imputed dataset 2	Imputed dataset 3	Imputed dataset 4	Imputed dataset 5
|d| (%)	0.528603	0.528648	0.528648	0.528047	0.528731	0.0884159	0.099492	0.104882	0.098008	0.096066	0.113012	0.132392	0.127736	0.134366	0.127212
Variance ratio	0.821342	0.820757	0.818791	0.820337	0.821084	0.959538	0.951234	0.946481	0.953984	0.963034	0.980011	0.969307	0.967916	0.963588	0.980765
|d| (%): Cohen's distance, better if <10%, must be <50%
Variance ratio: better if [0.80;1.25], must be [0.50;2.00]
