# Supplementary material for: Suicidal ideation following self-reported COVID-19-like symptoms or serology-confirmed SARS-CoV-2 infection in France: A propensity score weighted analysis from a cohort study
Source: PLoS Med. 2023 Feb 14;20(2):e1004171. doi: 10.1371/journal.pmed.1004171 (PMC10072374; doi:10.1371/journal.pmed.1004171)
Supplement: S8 Table — (XLSX) [file pmed.1004171.s016.xlsx]

## Sheet: S8 Table
COVID-19 symptoms, SARS-CoV-2 infection and suicidal ideation in a French cohort: parameters of the propensity score balance for each covariates
	COVID-19 like symptoms
	Unweighted					After inverse probability weighting					After weighted on the treated
	Imputed dataset 1	Imputed dataset 2	Imputed dataset 3	Imputed dataset 4	Imputed dataset 5	Imputed dataset 1	Imputed dataset 2	Imputed dataset 3	Imputed dataset 4	Imputed dataset 5	Imputed dataset 1	Imputed dataset 2	Imputed dataset 3	Imputed dataset 4	Imputed dataset 5
Gender	0.105251	0.10527	0.105251	0.105251	0.105251	0.00288178	0.00301213	0.00308928	0.00254091	0.00304396	4.92576e-05	0.00013279	0.000129793	6.00194e-05	6.69797e-05
Place of birth	0.040673	0.0395376	0.0391548	0.0391548	0.0403897	0.00986093	0.00919265	0.00878892	0.00956989	0.00984176	0.00146018	0.00129839	0.00123757	0.00134935	0.00144169
Academic level	0.0682904	0.0682974	0.0682904	0.0682904	0.0682904	0.00860075	0.00857593	0.00862816	0.00854749	0.00859331	0.00141473	0.00145857	0.0014352	0.00140648	0.0014195
Employment status	0.147634	0.147637	0.147634	0.147634	0.147634	0.0035757	0.00397965	0.00391779	0.00381256	0.00376494	0.000498437	0.000538888	0.000524511	0.000498195	0.000507709
Perceived financial situation	0.0673393	0.0674653	0.0671489	0.0671489	0.0671939	0.00263083	0.00284065	0.00274708	0.00267078	0.00261785	0.000465165	0.000565518	0.000513951	0.00052005	0.000457072
Household structure	0.0927793	0.0928205	0.0928013	0.0928013	0.0927322	0.00173583	0.00179389	0.00158332	0.00183885	0.00177074	0.000548633	0.000581781	0.000555342	0.000578955	0.000536234
Household income	0.0313988	0.0327596	0.0323066	0.0323066	0.0315876	0.00422568	0.00321812	0.00346773	0.0033449	0.00381471	0.00127046	0.000899579	0.0012497	0.00105389	0.00122344
Changed accommodation during 1st lockdown	0.0723356	0.0723308	0.0723356	0.0723356	0.0723356	0.00321097	0.00363419	0.00306656	0.003568	0.00407635	1.75846e-05	3.89413e-05	7.5139e-06	0.000153886	6.21311e-05
Enough physical space in usual accommodation	0.11931	0.119188	0.119002	0.119002	0.120585	0.000233718	0.000620981	1.98811e-05	0.000621984	9.7021e-05	0.000129277	1.50111e-05	0.000318037	9.0004e-05	0.000260752
1st lockdown accommodation had a safe outdoor	0.0457406	0.0457372	0.0457406	0.0457406	0.0457406	0.00375828	0.00355548	0.0035914	0.00365278	0.00374044	0.000337582	0.000357202	0.000306785	0.000295931	0.000251939
Usual area of residence	0.109989	0.109979	0.109989	0.109989	0.109989	0.00272213	0.00279525	0.00290763	0.00293073	0.00273534	0.000770465	0.00078969	0.000791248	0.000799645	0.000790363
Urban density	0.0690646	0.0690618	0.0690646	0.0690646	0.0690646	0.00644706	0.00616157	0.00650189	0.00626932	0.00617021	0.00137217	0.00130072	0.00136655	0.0013189	0.00129506
Priority neighboorhood	0.0341279	0.0341244	0.0341279	0.0341279	0.0341279	0.00692547	0.00679234	0.00723251	0.00684044	0.00669587	0.000810175	0.000733458	0.000855368	0.000820187	0.00085741
Perceived health status	0.0647529	0.0649282	0.0650136	0.0650136	0.0646847	0.00132088	0.0012882	0.00166657	0.00144159	0.00144491	0.000518944	0.000508339	0.000534674	0.000518022	0.000560456
Body Mass Index	0.0311029	0.0311452	0.0320448	0.0320448	0.0312989	0.00168666	0.00212598	0.00157524	0.00204525	0.00201389	0.000212297	0.000129222	0.000227796	0.00013543	0.000169688
Somatic condition	0.00787036	0.00784131	0.00787036	0.00787036	0.00787036	0.00822764	0.008254	0.00821906	0.00849462	0.00826358	0.00107864	0.00113419	0.00107025	0.00109004	0.00111798
Mental health disorder	0.136456	0.136449	0.136456	0.136456	0.136456	0.00600893	0.00585971	0.00586353	0.00601938	0.00581992	2.65948e-05	4.10864e-05	0.000120797	7.91227e-06	3.22719e-06
Tobacco use	0.0472183	0.0473353	0.0468375	0.0468375	0.0473852	0.00396814	0.00409787	0.00397724	0.00368813	0.00397575	0.00140948	0.0014092	0.00140177	0.00128688	0.0014111
Alcohol use	0.0276376	0.0275757	0.0278302	0.0278302	0.0274963	0.00547107	0.00537486	0.00542592	0.00538316	0.00530005	0.000840905	0.000844853	0.000838672	0.000857346	0.00084459
Hospitalization rates	0.098814	0.102315	0.10027	0.10027	0.100816	0.00638758	0.00574439	0.00554733	0.00600631	0.00570037	0.0015289	0.00158145	0.00145894	0.00150691	0.00157202
Age (squared)	0.379693	0.37969	0.379693	0.379693	0.379693	0.00172675	0.00200199	0.00207844	0.00185023	0.00189062	0.00021775	0.000396386	0.000418086	0.00039417	0.000354513
|d| (%): Cohen's distance, better if <10%, must be <50%
