# Supplementary material for: Suicidal ideation following self-reported COVID-19-like symptoms or serology-confirmed SARS-CoV-2 infection in France: A propensity score weighted analysis from a cohort study
Source: PLoS Med. 2023 Feb 14;20(2):e1004171. doi: 10.1371/journal.pmed.1004171 (PMC10072374; doi:10.1371/journal.pmed.1004171)
Supplement: S10 Table — (XLSX) [file pmed.1004171.s018.xlsx]

## Sheet: S10 Table
COVID-19 symptoms, SARS-CoV-2 infection and suicidal ideation in a French cohort: parameters of the propensity score balance for each covariates
	SARS-CoV-2 serology
	Unweighted					After inverse probability weighting					After weighted on the treated
	Imputed dataset 1	Imputed dataset 2	Imputed dataset 3	Imputed dataset 4	Imputed dataset 5	Imputed dataset 1	Imputed dataset 2	Imputed dataset 3	Imputed dataset 4	Imputed dataset 5	Imputed dataset 1	Imputed dataset 2	Imputed dataset 3	Imputed dataset 4	Imputed dataset 5
Gender	0.0366072	0.0366259	0.0366072	0.0366072	0.0366072	0.00444979	0.00409654	0.00380281	0.00380801	0.00378727	0.000256607	0.000152987	0.000196506	0.000202774	0.000190618
Place of birth	0.0883103	0.087503	0.0882224	0.0895775	0.0887035	0.00869856	0.00893562	0.00846959	0.00843114	0.00878523	0.00191441	0.00193635	0.00190915	0.00185645	0.00192008
Academic level	0.0475846	0.0475913	0.0475846	0.0475846	0.0475846	0.00894134	0.0087288	0.00859102	0.00866698	0.00882164	0.0012505	0.00122189	0.00122483	0.00121024	0.00122428
Employment status	0.0992864	0.0992938	0.0992864	0.0992864	0.0992864	0.00577878	0.00594517	0.00578825	0.00585873	0.0055713	0.000998034	0.00103248	0.000994666	0.0010382	0.000988109
Perceived financial situation	0.0222234	0.0221494	0.0220851	0.0226023	0.0221062	0.0101112	0.00972216	0.0102706	0.00971621	0.0104402	0.00151456	0.00145488	0.00155855	0.00147792	0.00155565
Household structure	0.0908324	0.0908299	0.0908138	0.0908533	0.0907449	0.00666901	0.00636707	0.00624827	0.00663516	0.00629873	0.000714287	0.00067243	0.000675129	0.000722013	0.000663964
Household income	0.0149845	0.0165511	0.0148513	0.014948	0.0139262	0.00849461	0.00977955	0.00925489	0.00885388	0.0089794	0.00122257	0.00136408	0.00140021	0.00127854	0.00129378
Changed accommodation during 1st lockdown	0.0746649	0.0746603	0.0746649	0.0746649	0.0746649	0.00339888	0.00389565	0.00356305	0.00256604	0.00303701	0.000440984	0.00028653	0.000369645	0.000280696	0.000252469
Enough physical space in usual accommodation	0.109523	0.11084	0.110898	0.110605	0.109773	0.00260017	0.00276819	0.00282149	0.00303656	0.00297206	0.000928422	0.000942853	0.00100522	0.000957406	0.000864188
1st lockdown accommodation had a safe outdoor	0.0381131	0.0381086	0.0381131	0.0381131	0.0381131	0.00204204	0.00247943	0.00213142	0.00186098	0.00222976	0.000485347	0.000655465	0.00052661	0.000474092	0.000531655
Usual area of residence	0.133777	0.133768	0.133777	0.133777	0.133777	0.00270169	0.00277079	0.00262753	0.0025472	0.0024697	0.000805116	0.000791357	0.000779781	0.000726047	0.000772069
Urban density	0.0921373	0.0921332	0.0921373	0.0921373	0.0921373	0.00263559	0.00268647	0.00299243	0.00297446	0.00279193	0.000750202	0.000784472	0.000703701	0.000712879	0.000754413
Priority neighboorhood	0.0755572	0.0755538	0.0755572	0.0755572	0.0755572	0.0124097	0.0129411	0.0126499	0.0126022	0.0130459	0.00428496	0.00447865	0.00434215	0.00432915	0.00431503
Perceived health status	0.085539	0.085942	0.0861243	0.0860213	0.0860234	0.00573482	0.00558422	0.00567285	0.00611966	0.00568997	0.000310953	0.000287358	0.000299393	0.000332555	0.000301957
Body Mass Index	0.0302763	0.0291773	0.0302919	0.0296161	0.0297182	0.00527835	0.00543372	0.0046056	0.00520195	0.00517845	0.000624256	0.000601049	0.000535087	0.000566061	0.000584992
Somatic condition	0.12291	0.122883	0.12291	0.12291	0.12291	0.0015685	0.00155106	0.00159194	0.00198509	0.00184837	0.0003584	0.000365972	0.000303412	0.000382569	0.000385402
Mental health disorder	0.0497713	0.0497785	0.0497713	0.0497713	0.0497713	0.00729103	0.00708291	0.00733354	0.00695498	0.00739204	0.000428428	0.000427339	0.000441802	0.000423441	0.000409094
Tobacco use	0.12752	0.127622	0.128113	0.127758	0.12749	0.00641407	0.00646854	0.0065105	0.00687309	0.00675484	0.000575659	0.000614395	0.00058014	0.000607882	0.000557226
Alcohol use	0.0385138	0.0381334	0.0387072	0.0382473	0.0385007	0.00619917	0.00617684	0.00601024	0.00609963	0.00632242	0.00129189	0.00128102	0.00126439	0.00129455	0.0012783
Hospitalization rates	0.134734	0.137398	0.135201	0.135621	0.134073	0.00280962	0.00233995	0.00306046	0.00314705	0.00137688	0.000557883	0.000463831	0.000580988	0.000527996	0.000421808
Age (squared)	0.24625	0.246248	0.24625	0.24625	0.24625	0.00139698	0.00111293	0.00096837	0.00143503	0.00103275	0.000855815	0.000708504	0.00073955	0.000883387	0.000746749
|d| (%): Cohen's distance, better if <10%, must be <50%
